# Supplementary material for: Subchronic Cadmium-Induced Xenobiotic Toxicity in Male Wistar Rats: Antioxidant and Reproductive Protection by Standardized Silymarin with Molecular Docking Insights
Source: J Xenobiot. 2026 Jun 3;16(3):103. doi: 10.3390/jox16030103 (PMC13301452; doi:10.3390/jox16030103)
Supplement: Supplementary file 1 [file jox-16-00103-s001.zip]

Archive with 1 entries (1 files):
- jox-4279479-supplementary.pdf
